# Supplementary material for: Habituation to thaxtomin A increases resistance to common scab in ‘Russet Burbank’ potato
Source: PLoS One. 2021 Jun 16;16(6):e0253414. doi: 10.1371/journal.pone.0253414 (PMC8208575; doi:10.1371/journal.pone.0253414)
Supplement: S1 Table — Tables A, B and C. Common scab evaluation of individual tubers from original ’Russet Burbank’ (RBP) and TA-habituated somaclones cultivated in growth chamber (Trials 1, 2 and 3). Table D. Common scab evaluation for individual tubers from parent Russet Burbank (RBP) and TA-habituated somaclone RB9 (Field evaluation 2012). Tables E, F and G. Common scab evaluation of individual tubers from original ’Russet Burbank’ (RBP) and TA-habituated somaclone RB9 cultivated in the field (Field trials 2, 3 and 4). Tables H, I, J and K. Weight of individual tubers from original ’Russet Burbank’ (RBP) and TA-habituated somaclone RB9 cultivated in the field (Field trials 1 to 4). Table L. Yield of tubers as a function of tuber size for parent cultivar Russet Burbank (RBP) and somaclone RB9 grown in the field. Table M. Evaluation of physiological characteristics of tubers from Russet Burbank parent (RBP) and somaclone RB9 grown in the field. (XLSX) [file pone.0253414.s001.xlsx]

## Sheet: Tables A-B-C
S1 Table. Beaudoin et al., 2021
	Table A. Common scab evaluation of individual tubers from original 'Russet Burbank' (RBP) and TA-habituated somaclones cultivated in growth chamber (Trial 1 - 2011).					Table B. Common scab evaluation of individual tubers from original 'Russet Burbank' (RBP) and TA-habituated somaclone RB9 cultivated in growth chamber (Trial 2 - 2012).			Table C. Common scab evaluation of individual tubers from original 'Russet Burbank' (RBP) and TA-habituated somaclone RB9 cultivated in growth chamber (Trial 3 - 2012).
	Common scab score					Common scab score			Common scab score
	Russet Burbank (RBP)	Somaclone RB5	Somaclone RB6	Somaclone RB9		Russet Burbank (RBP)	Somaclone RB9		Russet Burbank (RBP)	Somaclone RB9
	0.5	0.5	0.5	1		0	0		0	0.5
	0.5	0.5	0.5	0		0	0		0.5	4
	0.5	0.5	0.5	0.5		2	1		4	5
	0.5	0.5	0.5	0.5		2	2		0.5	5
	1	0.5	0.5	0.5		3	4		0.5	1
	2	2	1	0.5		3	4		5	4
	0	3	1	0.5		4	5		0	4
	0	0	1	0.5		4	5		0.5	0
	0	0.5	1	0.5		4	6		3	1
	0	0.5	0	0		4	6		3	2
	0.5	0.5	0	0		4	0		4	4
	0.5	0.5	0	0		5	4		4	0
	0.5	0.5	0.5	0		5	4		4	0
	0.5	0.5	0.5	0.5		0	4		4	1
	0.5	0.5	1	0.5		3	5		4	2
	0.5	1	0	0.5		4	5		4	4
	0.5	1	0	0.5		4	5		4	0
	0.5	1	0.5	0.5		4	5		1	0
	1	3	0.5	0.5		4	0		1	0
	1	3	1	0.5		5	0		1	0.5
	1	3	1	0		5	0		2	0.5
	0	0	2	0		6	0		3	0.5
	0	0.5	3	0		6	0		0.5	0.5
	0.5	0.5	0	0		0	0		0.5	0.5
	0.5	0.5	1	0		0	0.5		2	0
	0.5	1	1	0.5		1	0.5		3	0
	0.5	1	1	0.5		1	2		4	0.5
	0	1	2	0.5		4	2		0	0
	0	2	2	1		4	2		0.5	1
	0.5	2	3	1		0	4		0.5	3
	1	3	3	0		1	5		1	2
	1	0	3	0		1	0		0.5	4
	1	0	0	0		2	0.5		1	0
	1	0	0	0		2	0.5		0	0
	2	1		0		4	0.5		1	0.5
	2	2				5	2		2
	0	0				5	2		3
	0					6	2		4
	0					6	2		4
	0					6	3		0.5
						6	4		4
						0.5	0.5		4
						0.5	1
						1	1
						2	2
						4	3
						6	4
						0.5	5
						0.5	6
						0.5	0
						0.5	0
						1	0
						4	0
						4	0
						4	0.5
							1
							2
							2
							3
							4

## Sheet: Table D
S1 Table. Beaudoin et al., 2021
	Table D. Common scab evaluation for individual tubers from parent Russet Burbank (RBP) and TA-habituated somaclone RB9 (Field evaluation 2012). Plants were produced from TA-habituated in vitro grown plantlets.
	Common scab score
	Russet Burbank (RBP)								Somaclone RB9
	0	0.5	1	2	3	4	5	6	0	0.5	1	2	3	4	5	6
	0	0.5	1	2	3	4	5	6	0	0.5	1	2	3	4	5	6
	0	0.5	1	2	3	4	5	6	0	0.5	1	2	3	4
	0	0.5	1	2	3	4	5	6	0	0.5	1	2	3	4
	0	0.5	1	2	3	4	5		0	0.5	1	2	3	4
	0	0.5	1	2	3	4	5		0	0.5	1	2	3	4
	0	0.5	1	2	3	4	5		0	0.5	1	2	3	4
	0	0.5	1	2	3	4	5		0	0.5	1	2	3	4
	0	0.5	1	2	3	4	5		0	0.5	1	2	3	4
	0	0.5	1	2	3	4	5		0	0.5	1	2	3	4
	0	0.5	1	2	3	4	5		0	0.5	1	2	3	4
	0	0.5	1	2	3	4	5		0	0.5	1	2	3	4
	0	0.5	1	2	3	4	5		0	0.5	1	2	3	4
	0	0.5	1	2	3	4	5		0	0.5	1	2	3	4
	0	0.5	1	2	3	4	5		0	0.5	1	2	3	4
	0	0.5	1	2	3	4	5		0	0.5	1	2	3	4
	0	0.5	1	2	3	4	5		0	0.5	1	2	3	4
	0	0.5	1	2	3	4	5		0	0.5	1	2	3	4
	0	0.5	1	2	3	4	5		0	0.5	1	2	3	4
	0	0.5	1	2	3	4	5		0	0.5	1	2	3	4
	0	0.5	1	2	3	4	5		0	0.5	1	2	3	4
	0	0.5	1	2	3	4	5		0	0.5	1	2	3	4
	0	0.5	1	2	3	4	5		0	0.5	1	2	3	4
	0	0.5	1	2	3	4	5		0	0.5	1	2	3	4
	0	0.5	1	2	3	4	5		0	0.5	1	2		4
	0	0.5	1	2	3	4	5		0	0.5	1	2
	0	0.5	1	2	3	4	5		0	0.5	1	2
	0	0.5	1	2	3	4	5		0	0.5	1	2
	0	0.5	1	2	3	4	5		0	0.5	1	2
	0	0.5	1	2	3	4	5		0	0.5	1	2
	0	0.5	1	2	3	4			0	0.5	1	2
	0	0.5	1	2	3	4			0	0.5	1	2
	0	0.5	1	2	3	4			0	0.5	1	2
	0	0.5	1	2	3	4			0	0.5	1	2
	0	0.5	1	2	3	4			0	0.5	1	2
	0	0.5	1	2	3	4			0	0.5	1	2
	0	0.5	1	2	3	4			0	0.5	1	2
	0	0.5	1	2	3	4			0	0.5	1
	0	0.5	1	2	3	4			0	0.5	1
	0	0.5	1	2	3	4			0	0.5	1
	0	0.5	1	2	3	4			0	0.5	1
	0	0.5	1	2	3	4			0	0.5	1
	0	0.5	1	2	3	4			0	0.5	1
	0	0.5	1	2	3	4			0	0.5	1
	0	0.5	1	2	3	4			0	0.5	1
	0	0.5	1	2	3	4			0	0.5	1
	0	0.5	1	2	3	4			0	0.5	1
	0	0.5	1	2	3	4			0	0.5	1
	0	0.5	1	2	3	4			0	0.5	1
	0	0.5	1	2	3	4			0	0.5	1
	0	0.5	1	2	3	4			0	0.5	1
	0	0.5	1	2		4			0	0.5	1
	0	0.5	1	2		4			0	0.5	1
	0	0.5	1	2		4			0	0.5	1
	0	0.5	1	2		4			0	0.5	1
	0	0.5	1	2		4			0	0.5	1
	0	0.5	1	2		4			0	0.5	1
	0	0.5	1	2		4			0	0.5	1
	0	0.5	1	2		4			0	0.5	1
	0	0.5	1	2		4			0	0.5	1
		0.5	1	2		4			0	0.5	1
		0.5	1			4			0	0.5	1
		0.5	1			4			0	0.5	1
		0.5	1			4			0	0.5	1
		0.5	1			4			0	0.5	1
		0.5	1			4			0	0.5	1
		0.5	1			4			0	0.5	1
		0.5	1			4			0	0.5	1
		0.5	1			4			0	0.5	1
		0.5	1			4			0	0.5	1
		0.5	1			4			0	0.5	1
		0.5	1			4			0	0.5	1
			1			4			0	0.5	1
			1			4			0	0.5	1
			1			4			0	0.5
			1			4			0	0.5
			1			4			0	0.5
			1			4
			1			4
			1			4
			1
			1
			1
			1
			1
			1
			1
			1
			1
			1
			1
			1
			1
			1
			1

## Sheet: Tables E-F-G
S1 Table. Beaudoin et al., 2021
	Table E. Common scab evaluation of individual tubers from original 'Russet Burbank' (RBP) and TA-habituated somaclone RB9 cultivated in the field (Field trial 2).			Table F. Common scab evaluation of individual tubers from original 'Russet Burbank' (RBP) and TA-habituated somaclone RB9 cultivated in the field (Field trial 3).									Table G. Common scab evaluation of individual tubers from original 'Russet Burbank' (RBP) and TA-habituated somaclone RB9 cultivated in the field (Field trial 4).
	Common scab score			Common scab score									Common scab score
	Russet Burbank (RBP)	Somaclone RB9		Russet Burbank (RBP)				Somaclone RB9					Russet Burbank (RBP)								Somaclone RB9
	5	1		0.5	0.5	0.5	0.5	0.5	0.5	0.5	0.5		0.5	1	0.5	1	2	1	1	1	1	1	1	0.5	1	1	1	1
	5	2		0.5	0.5	0.5	0.5	0.5	0	0.5	0		2	1	0.5	1	1	1	1	0.5	0.5	1	0.5	1	1	1	1	1
	5	3		0.5	0.5	0.5	0	1	0	0	0		1	1	2	2	3	1	1	3	1	1	3	0.5	1	1	0.5	2
	3	1		0	0.5	0	0	0.5	0.5	0.5	0.5		0.5	1	0.5	0.5	1	1	1	3	2	1	3	1	1	1	0.5	1
	4	2		0.5	0	0	0	0	0	0.5	0		1	1	1	1	1	1	1	1	1	1	1	0.5	0.5	1	1	1
	3	1		0.5	0.5	1	0	0.5	0	0.5	0		1	1	1	1	3	1	0.5	1	1	1	0.5	0	1	0.5	0.5	2
	4	1		0.5	0.5	0.5	0	0.5	0.5	1	0.5		1	1	1	1	2	1	1	1	3	1	1	1	1	1	0.5	1
	3	2		0	1	0.5	0.5	0	0.5	0.5	0		1	1	1	1	1	1	0.5	1	0.5	1	1	1	0.5	1	0.5	1
	2	2		0	0.5	0	0	0.5	0	0	0.5		1	0.5	1	2	2	1	2	1	1	1	0.5	1	1	0.5	1	1
	3	0.5		0	0.5	0	0	1	0.5	0	0		1	1	1	1	1	1	2	2	1	1	1	0.5	0.5	0.5	0.5	4
	4	0.5		0	0.5	0.5	0	0	0.5	0.5	0		1	1	1	1	1	0.5	1	2	1	1	1	1	0.5	0.5	1	0.5
	3	0		0	0	0.5	0.5	0	0.5	0.5	0		2	0.5	1	1	1	1	1	0.5	2	1	1	0	1	1	1	1
	3	0		0.5	1	0	0.5	0.5	1	0.5	0.5		1	2	1	1	2	1	1	1	1	1	3	1	1	1	0.5	1
	3	0		0.5	0	0	0	0.5	0.5	0.5	0		1	1	1	1	2	1	0.5	1	1	1	2	0	0.5	1	0.5	1
	0.5	0		0.5	0.5	0	0.5	0	0	0.5	0		1	1	1	1	3	1	1	1	0.5	1	1	1	0.5	1	1	2
	2	0		0	1	0.5	1	0.5	0	0	0		2	1	0.5	1	0.5	2	2	2	0.5	1	1	1	0.5	1	0.5	1
	0.5	0		0	0.5	0.5	0	1	0	0	0		0.5	1	0.5	1	1	2	1	0.5	1	1	0.5	2	2	0	0	1
	2	0		0.5	0.5	1	0.5	0.5	0	0.5	0.5		1	1	1	0.5	2	1	0.5	1	1	0.5	1	1	1	0.5	1	4
	1	0		0	0.5	0.5	0	0	0.5	0	0		1	1	1	1	1	0.5	2	0.5	1	1	1	0.5	3	0.5	1	3
	0.5	0		1	0.5	0	0.5	0	0	0.5	0		1	1	1	2	1	2	1	1	2	0.5	2	1	1	2	1	1
	1	0		0	0.5	0	0.5	0.5	0	0.5	0		1	1	0.5	1	1	1	2	4	1	0.5	0.5	1	1	1	0.5	0.5
	1	0		0.5	0.5	0.5	0	0	0	0	0		1	1	0.5	1	4	1	1	1	1	1	1	1	0.5	0	1	1
	2	0		0.5	0.5	0.5	0	0.5	0	0.5	0		1	1	1	2	2	0.5	0.5	1	1	0.5	1	0	1	1	1	1
	4	0		0.5	0.5	0.5	0.5	1	0.5	0.5	1		1	1	2	2	1	3	1	1	2	1	1	1	1	1	1	0.5
	1	0		0.5	0.5	0	0.5	1	0	0.5	0		1	1	1	1	1	1	0	0.5	0.5	1	0.5	1	1	0	1	1
	2	0		0.5	0.5	0	0.5	0.5	0	0.5	0		1	1	1	1	3	1	1	1	1	1	0.5	0.5	1	1	0.5	0.5
	1	0		0.5	0.5	0.5	0.5	0.5	0	0.5	0		1	1	1	1	2	1	0.5	1	1	1	1	0.5	1	1	1	4
	0.5	0		0	0.5	1	0	0	0	0.5	0.5		1	1	0.5	1	1	1	1	1	1	1	1	0.5	1	1	0.5	1
	1	0		0.5	0	0.5	0.5	0.5	0	0.5	0		4	1	0.5	4	2	1	1	0	1	1	1	0.5	1	0.5	0.5	1
	2	0		0	0.5	0.5	0.5	2	0	0.5	0		1	0.5	1	1	1	3	1	1	0.5	1	1	0	1	0.5	1	1
	1	0		0.5	0	0	0.5	0	0.5	0.5	0.5		1	1	1	1	1	1	1	1	1	1	0.5	0.5	0.5	1	1	0.5
	1	0		0.5	0.5	0.5	0	2	0.5	1	0.5		1	3	1	0.5	1	4	0.5	1	0.5	0.5	1	1	1	1	1	1
	0.5	0		0.5	0.5	0	0.5	0.5	0.5	0.5	0.5		1	1	1	1	1	1	1	1	1	1	1	1	0.5	1	0.5	1
	2	0		0.5	0.5	0	0.5	0.5	0.5	0.5	0		1	1	1	2	1	3	3	1	2	1	1	0.5	0.5	1	1	0.5
	2	0		0	0	1	0	1	0.5	0.5	0		1	1	1	1	3	2	0.5	1	1	1	0.5	1	0.5	1	0.5	1
	0	0		0.5	0.5	0.5	0.5	0.5	0.5	0	0.5		1	1	1	1	1	1	2	0	1	0.5	2	1	1	1	1	2
	0	0		1	0	0	0	0.5	0.5	0	0.5		1	1	0.5	1	3	1	1	2	0.5	0	1	0.5	1	0.5	1	0.5
	0	0		0.5	0.5	0.5	0.5	0	0	0.5	0		1	1	1	1	1	3	0	1	1	0.5	1	1	1	0.5	1	1
	0	0		0	0.5	0	0	0.5	0	0.5	0.5		2	1	0	1	1	1	1	1	1	1	0	0	1	0.5	1	1
	0	0		0.5	1	0.5	0.5	0.5	0.5	0.5	0		1	1	0.5	1	3	1	3	1	0.5	1	1	0.5	1	1	0.5	2
	0	0			0.5	0.5	0	0		0.5	0		1	1	1	1	1	0.5	1	3	0.5	1	1	1	2	0	1	0.5
	0	0			0.5	0.5	0	0.5		0.5	0		1	1	2	1	2	1	2	1	1	0.5	2	0.5	1	0.5	1	1
	0	0			0	0	0.5	0.5		0	0.5		2	1	1	2	2	0.5	1	0	1	1	1	1	1	1	1	1
	0	0			1	0	0.5	0.5		0.5	0		1	1	1	1	1	0.5	1	1	1	1	0.5	0.5	1	1	1	1
	0	0			0.5	0.5	0.5	0		0.5	0		1	0.5	1	0.5	1	1	1	3	2	1	1	0.5	0.5	1	1	1
	0	0			0.5	0	0.5	0.5		0	0		0.5	0.5	1	3	1	1	1	0	1	0.5	2	1	0.5	1	0.5	2
	0	0			1	0.5	0	1		0.5	0		1	1	0.5	0.5	1	1	1	2	1	1	1	0	1	0.5	1	1
	0	0			0	0		0		0	0.5		1	1	1	1	0.5	1	1	0.5	1	1	0	1	0.5	1	0	4
	0	0			0	0.5		0.5		0	0.5		1	1	1	2	1	1	1	0.5	1	1	1	1	3	0.5	1	2
	0	0				0.5		1		0.5			2	1	1	1	1	2	1	0.5	1	0.5	0.5	1	2	0	1	3
	0	0											1	1	1	2	1	1	0.5	1	1	1	1	0	0.5	1	1	1
	0	0											1	1	1	3	1	1	1	1	1	1	1	0	0	1	0.5	2
	0	0											1	1	0.5	1	1	1	1	1	1	0	1	0.5	1	1	1	0.5
	0	0											1	1	1	1	1	1	2	1	0.5	1	1	1	3	1	1	4
	0	0											1	1	1	1	1	1	2	1	2	1	2	1	4	0.5	0.5	0.5
	0	0											1	1	0.5	1	1	1	1	1	1	1	1	0.5	3	0.5	1	0.5
	0	0											2	1	1	1	1	3	1	1	1	1	1	1	1	0.5	1	0.5
	0	0											1	1	1	2	1	0.5	2	0.5	3	1	0.5	1	0.5	1	1	0
	0	0											1	1	1	2	0.5	1	1	1	1	1	3	1	1	0.5	1	0.5
	0	0											0.5	1	0.5	1	1	1	2	1	0.5	0.5	0.5	0	1	0.5	0.5	1
	0	0											1	1	1	1	1	4	2	0.5	0	0.5	0	0	0.5	1	1	0.5
	0	0											1	1	1	1	0	0.5	1	0	1	0	1	0	0.5	0.5	1	2
	0	0											1	1	1	1	2	1	1	3	1	1	2	0	0.5	1	3	0.5
	0	0											0	1	0.5	1	1	1	1	1	1	1	0.5	2	0.5	0.5	0.5	1
	0	0											1	1	1	1	1	1	2	0.5	1	1	1	1	0	1	0.5	0.5
	0	0											1	1	2	1	1	1	1	1	2	0	3	0	1	0.5	1	1
	0	0											1	1	0.5	1	2	1	1	1	1	2	2	0	1	0	0	1
	0	0											1	2	1	1	2	1	1	0	2	1	0.5	1	1	1	1	0
	0	0											1	0.5	0	1	1	3	1	2	1	0.5	0.5	1	1	1	1	1
	0	0											1	0.5	0.5	1	0.5	1	1	1	1	1	0.5	1	4	1	2	0.5
	0	0											1	1	1	1	3	1	1	1	0.5	0.5	1	1	1	2	1	0.5
	0	0											1	1	1	1	1	1	1	1	1	0	2	2	1	2	1	3
	0	0.5											1	1	0.5	1	1	2	1	0.5	1	1	1	0	0.5	0.5	1	0.5
	0	0.5											1	1	1	1	2	1	0.5	1	1	1	1	1	1	0	1	0.5
	0	0.5											1	2	1	1	1	1	1	1	1	0.5	1	1	0.5	0.5	1	1
	0	0.5											1	1	1	1	0.5	1	0	1	2	1	1	0.5	1	1	1	1
	0	0.5											0.5	1	0	1	1	3	0	0	1	1	0.5	1	1	1	1	2
	0	0.5											1	1	1	1	1	0.5	2	0.5	0.5	0.5	1	0	1	0.5	0.5	0
	0	0.5											1	1	1	1	1	1	0.5	0.5	0.5	0.5	1	0	1	1	1	3
	0	0.5											1	1	1	1	1	0.5	3	1	1	2	1	2	1	0.5	1	3
	0	0.5											1	2	0	1	1	1	1	0	0.5	0.5	2	0.5	0.5	1	1	0.5
	0	0.5											1	1	1	1	0.5	1	1	2	1	1	1	0.5	1	0.5	1	0
	0	0.5											1	1	1	2	1	1	1	1	0.5	1	0.5	1	1	0	1	1
	0	0.5											0.5	1	0	1	2	0.5	1	0.5	1	0.5	0.5	0.5	1	1	1	0.5
	0	0.5											1	1	0	1	0.5	0	0	1	0.5	1	0.5	0	1	1	1	1
	0	0.5											1	1	1	1	1	1	1	2	1	3	0	1	1	1	0.5	0.5
	0	0.5											1	1	0.5	1	0.5	0	2	2	1	3	1	1	0.5	1	1	0.5
	0	0.5											1	1	0	2	2	0	1	1	1	1	1	0	1	1	0.5	0.5
	0	0.5											2	2	1	2	1	1	1	0	1	1	2	1	1	0	0.5	0.5
	0.5	0.5											1	1	1	0.5	1	2	0.5	2	2	1	1	0.5	0	1	1	0.5
	0.5	0.5											2	1	0.5	2	1	1	1	1	1	0	1	1	1	1	0.5	1
	0.5	0.5											1		0	2	1	1	1		1	1	1	1	0.5	0.5	1	4
	0.5	0.5											1		0.5	1	2	2	2		1	0	1	0.5	0	1	0.5	0.5
	0.5	0.5											1		0	1	0.5	0.5	0.5		1	1	1	2	1	0	1	2
	0.5	0.5											1		0.5	1	2	1	1		1	1	0	1	1	1	1	0.5
	0.5	0.5											0.5		0	1	1	1	1		1	0.5	0.5	1	0	1	1	1
	0.5	0.5											1		0	1	1	1	0		1	1	1	0	0	0.5	1	1
	0.5	0.5											0		0.5	1	0.5	1	0.5		0.5	0.5	1	0	0.5	0.5	1	0
	0.5	0.5											1		2	3	1	0.5	1		1	1	1	1	1	1	1	0.5
	0.5	0.5											1		0	1	1	1	0		0.5	1	0	1	0.5	0	1	1
	0.5	0.5											1		0	2	3	2	1		1	0	2	1	0	0	1	1
	0.5	0.5											1			1	0.5	1	1		1	1	1	0	1	2	0	0.5
	0.5	0.5											1			1	1	1	0.5		1	0.5	1	1	0.5	0	1	0.5
	0.5	0.5											0.5			1	1	1	1		1	2	0	1	0	0	2	0.5
	0.5	0.5											1			0.5	2	2	3		1	0.5	1	0.5	0.5	0	0.5	0.5
	0.5	0.5											2			0.5	1	3	1		1	1	0.5	1	2	1	0	0.5
	0.5	0.5											1			1	3	3	1		1	1	0.5	0	3	1	0.5	0.5
	0.5	0.5											1			1	3	2	0		1	1	1	0	1	2	1	1
	0.5	0.5											1			1	1	0.5	1		1	1	1	0.5	1	0	0.5	0.5
	0.5	0.5											1			1	1	1	1		0	2	1	1	2	0	0.5	0.5
	0.5	0.5											1			1		1	0		2		0	0	0.5	1	0	1
	0.5	0.5														1		1	1		2		1	0	0.5	0.5	0.5	1
	0.5	0.5														1		1	0		1		1		0.5	0	0.5	0.5
	0.5	0.5														0.5		3	0		0.5		1		0.5	0	0.5	1
	0.5	0.5														1		1			3		0.5		2	1	1	0.5
	0.5	0.5														1		0.5			1		0.5		0.5	1	0.5	0.5
	0.5	0.5														1		1			1		3		4	0	1	0.5
	0.5	0.5																1			1		1		1	0	1	1
	0.5	0.5																2			0.5		1		1	1	0.5	0.5
	0.5	0.5																1			1		0.5		0.5	1	1	0.5
	0.5	0.5																2			1		0.5		0	0.5	1	0.5
	0.5	0.5																1			1		1		0	0.5	0.5	0.5
	0.5	0.5																0.5			0.5		0.5		0.5	1	1	0
	0.5	0.5																1			1		1		0	0.5	0.5	0.5
	0.5	0.5																0.5			1		1		1	1	1	0.5
	0.5	0.5																1			2		0.5		0	0	0.5	0.5
	0.5	0.5																4			1		1		0.5	0	1	1
	0.5	0.5																0			0.5		0.5		1	1	0.5	0.5
	0.5	0.5																3			1		0.5		0.5	0.5	1	1
	0.5	0.5																0.5			1		0.5		0	1	1	0.5
	0.5	0.5																0.5			1		0.5		0	0	1	0.5
	0.5	0.5																1			2		0.5		0	0	1	0.5
	0.5	0.5																0.5			0.5		0		2	0	0.5	0.5
	0.5	0.5																0			1		1		1	1	1	0.5
	0.5	0.5																1			1		2		2	0.5	1	0.5
	0.5	0.5																1			2		1		3	0	1	0.5
	0.5	0.5																2			1		0		1	1	1	0.5
	0.5	0.5																1			1		0.5		3	0	0.5	0.5
	0.5	0.5																1			0.5		1		1	0.5	0	1
	0.5	0.5																1			1		1		0.5	0	0.5	0.5
	0.5	0.5																3			1		0.5		1	0	0.5	0.5
	0.5	0.5																1			0.5		1		0.5		1	0.5
	0.5	0.5																3			1		0.5		3		0	2
	0.5	0.5																0					0.5		2		1	0.5
	0.5	0.5																					0.5		1		1	1
	0.5	0.5																					1		1		0.5	1
	0.5	0.5																					1		0.5		3	0.5
	0.5	0.5																					0		0.5		1	0.5
	0.5	0.5																							0		0.5	1
	0.5	0.5																									1	1
	0.5	0.5																									0.5	0.5
	0.5	0.5																									0.5	2
	0.5	0.5																									0.5	1
	0.5	0.5																										1
	0.5	0.5																										0.5
	0.5	0.5																										0.5
	0.5	0.5																										0.5
	0.5	0.5																										2
	0.5	0.5																										1
	0.5	0.5																										0.5
	0.5	0.5																										0.5
	0.5	0.5																										0.5
	0.5	0.5																										1
	0.5	0.5																										1
	0.5	0.5																										1
	0.5	0.5
	0.5	0.5
	0.5	0.5
	0.5	0.5
	0.5	0.5
	0.5	0.5
	0.5	0.5
	0.5	0.5
	0.5	0.5
	0.5	0.5
	0.5	0.5
	0.5	0.5
	1	1
	1	1
	1	1
	1	1
	1	1
	1	1
	1	1
	1	1
	1	1
	1	1
	1	1
	1	1
	1	1
	1	1
	1	1

## Sheet: Tables H-I-J-K
S1 Table. Beaudoin et al., 2021
	Table H. Weight of individual tubers from original 'Russet Burbank' (RBP) and TA-habituated somaclone RB9 cultivated in the field (Field trial 1).			Table I. Weight of individual tubers from original 'Russet Burbank' (RBP) and TA-habituated somaclone RB9 cultivated in the field (Field trial 2).			Table J. Weight of individual tubers from original 'Russet Burbank' (RBP) and TA-habituated somaclone RB9 cultivated in the field (Field trial 3).									Table K. Weight of individual tubers from original 'Russet Burbank' (RBP) and TA-habituated somaclone RB9 cultivated in the field (Field trial 4).
	Weight (g)			Weight (g)			Weight (g)									Weigth (g)
	Russet Burbank (RBP)	Somaclone RB9		Russet Burbank (RBP)	Somaclone RB9		Russet Burbank (RBP)				Somaclone RB9					Russet Burbank (RBP)								Somaclone RB9
	98	154		514	185		150.84	254.23	111.53	133.2	94.38	86.86	79.38	111.96		276.45	124.41	41.63	161.82	73.67	92.09	88.33	83.03	78.43	68.27	47.34	88.46	20.73	78.44	57.31
	133	67		419	171		124.7	89.19	120.28	93.11	66.06	100.53	129.1	91.7		67.82	81.04	49.8	82.82	100.61	171.25	110.71	82.06	39.85	46.86	30.32	49.76	44.09	35.53	48.85
	99	90		141	248		95.44	129.35	165.19	109.41	91.41	93.05	113.4	97.66		56.46	94.6	48.28	71.25	84.4	96.87	45.84	89.69	50.1	69.35	42.4	56.17	16.2	31.04	61.71
	120	80		250	136		150.23	95.11	99.02	156.43	69.8	104.87	154.85	77.25		103.46	92.73	71.62	29.69	75.35	113.28	73.24	127.38	46.41	49.15	27.52	19.1	5.04	19.43	63.97
	58	37		228	142		100.02	72.42	188	134.83	65.74	73	102.96	93.11		55.78	43.22	41.03	107.21	75.12	61.78	47.31	72.14	74.36	54.2	24.35	52.04	23.31	27.73	45.25
	143	115		93	143		65.15	152.19	161.87	122.3	88.57	139.99	72.03	76.65		147.4	66	58.04	64.2	40.43	75.15	91.81	78.58	34.19	36.93	26.82	70.5	9.37	14.95	83.71
	60	30		212	109		141.76	185.57	114.11	112.68	76.27	91.93	82.43	91.44		77.33	61.63	29.64	62.39	67.04	146.05	147.38	75.32	45.23	56.68	46.31	103.28	15.62	34.73	23.7
	126	91		262	99		93.06	221.67	113.37	136.36	81.31	135.95	65.15	95.34		78.21	38.85	123.19	37.4	74.9	91.31	95.86	94.91	42.08	17.08	43.88	75.57	11.77	53.06	15.78
	68	81		67	81		56.32	68.22	118.62	120.46	88.1	71.97	133.35	54.79		147.18	92.07	55.21	39.31	55.55	75.5	63.71	62.05	48.85	60.24	49.2	33.82	26.88	44.23	23.02
	209	49		229	61		144.56	142.57	137.47	190.64	80.91	142.56	47.55	181.05		60.75	109.14	77.4	82.39	73.71	76	71.9	54.18	43.24	49.3	29.54	33.88	24.15	38.69	21
	90	106		282	208		153.66	106.9	189.16	169	82.04	84.91	149.84	104.43		169.28	98.53	51.08	65.97	35.69	102.89	104.24	66.29	22.61	55.93	25.45	79.17	30.55	28.11	29.5
	76	73		101	96		104.33	155.24	199.82	78.58	78.13	75.2	115.56	108.27		49	62.95	46.26	134.83	64.52	196.66	131.64	43.79	48.87	57.95	34.6	56.9	38.1	35	24.44
	143	100		75	62		142.33	104.46	132.87	120.63	82.25	94.25	88.44	98.68		96.05	68.16	28.13	29.1	53.23	70.93	78.28	55.75	73.03	75.51	27.67	40.08	28.14	32.58	33.31
	170	54		64	81		91.86	143.66	103.69	143.51	137.02	78.31	59.33	107.87		78.7	46.32	138.22	97.09	48.86	118.91	80.1	81.55	64.1	74.55	55.17	29.54	14.61	15.11	33.42
	172	115		103	88		79.49	139.53	115.06	150.8	90.7	71.69	89.57	90.71		126.97	38.13	48.92	62.51	172.24	56.44	101.01	56.57	107.97	26.9	23.41	42.98	12.83	29.72	50.16
	57	77		98	110		77.58	113.4	108.36	288.79	75.11	107.33	84.94	112.32		45.05	49.39	64.92	104.9	53.21	59.67	96.37	44.14	38.64	72.3	41.36	69.01	27.85	8.29	39.16
	125	96		164	90		195.79	98.53	66.53	138	152.14	81.57	113.21	32.97		69.72	51.3	47.23	64.65	86.33	161.25	130.66	51.63	24.27	59.25	43.2	36.88	3.44	11.74	37.37
	39	49		173	159		120.27	137.53	123.55	246.17	80.15	137.14	137.12	60.08		56.77	30.37	74.71	223.81	61.02	106.2	76.14	59.44	65.61	18.19	34.77	53.3	7.71	32.52	31.75
	125	25		96	150		115.03	123.33	112.33	79	70.22	116.48	127.1	90.96		22.06	51.96	100.08	348.99	64.08	130.38	74.4	89.53	31.3	53.75	30.12	32.1	8.25	10.91	38.29
	56	50		320	105		137.2	108.07	164.5	133.26	121	99.1	121.68	85.62		82.45	63.63	51.61	199.99	70.33	80.3	52.45	47.53	63.13	45.66	16.61	54.8	38.66	16.27	70.66
	204	43		120	52		125.18	127.63	135.63	136.04	64.23	106.54	34.89	102.39		46.16	49.95	28.23	88.11	100.34	72.63	49.33	39.67	37.69	34.15	8.17	24.2	37.04	24.06	90.85
	27	87		102	90		89.54	127.82	196.27	117.09	60.34	96.24	108.29	89.01		31.65	59.71	58.6	80.77	54.08	95.66	106.36	62.81	20.96	15.24	44.04	90.74	6.78	41.72	51.38
	68	69		65	102		188.13	119.52	111.39	131.22	71.67	101.5	200.47	101.96		27.54	85.64	36.93	89.7	90.34	76.79	85.08	94.42	38.97	47.4	29.23	24.65	30.82	55.35	16.45
	79	96		57	63		80.86	165.4	213.95	116.34	66.57	58.3	78.82	89.3		54.35	27.01	44.94	73.71	92.74	50.74	97.52	31.19	47.08	19	34.81	100.66	24.65	31.71	16.26
	69	53		131	159		126.83	147.34	125.2	139.83	119.55	105.5	97.95	94.73		87.36	61.21	71.77	39.5	101.65	123.22	40.11	79.79	51.27	51.9	50.7	30.83	59.74	18.66	50.26
	61	49		161	58		137.23	105.74	162.43	131.66	93.14	142.17	157.08	132.5		74.92	74.66	41.89	11.17	196.38	113.7	126.71	34.17	44.45	50.7	38.33	70.08	44.91	28.17	14.47
	18	151		128	49		86.03	112.33	175.2	205.23	82.6	110.22	54.77	126.94		50.08	53.91	75.81	56.33	77.09	126.73	108.38	27.59	52.85	52.07	31.92	66.35	6.52	19.98	10.14
	48	37		87	93		191.66	87.7	153.83	117.21	92.11	97.56	168.41	90.49		69.28	55.55	36.1	61.28	36.78	212.8	21.19	48.51	25.75	40.9	14.17	61.61	49.4	26.6	62.77
	53	94		54	61		130.07	158.38	122.54	154.68	87.04	110.89	140.32	98.73		80.59	52.8	71.26	61.3	45.16	45.37	50.79	49.69	62.09	45.64	50.05	51.12	43.74	7.53	14.11
	73	46		112	55		115.15	149	68.06	102.86	68.44	41.85	118.67	135.68		340.69	40.87	47.7	54.59	27.36	51.08	44.98	38.3	33.23	42.12	51.56	48.84	46.27	17.34	8.64
	85	21		60	101		63.62	193.55	134.36	129.25	101.65	91.03	82.64	135.98		90.03	22.06	83.93	49.26	58.98	62.23	61.43	25.8	29.65	46.3	33.05	35.2	47.68	63.67	37.47
	82	105		179	117		125.31	112.39	104.69	272.85	88.75	76.24	112.16	100.45		97.39	18.08	90.59	71.88	80	62.59	41.66	66.11	23.72	52.76	38.78	18.01	48.18	24.9	32.38
	184	86		268	74		93.06	150.46	140.69	229.79	79.91	112.52	121.46	76.53		159.98	47.95	47.43	79.53	73.71	62.71	30.82	97.75	44.54	89.18	32.49	52.64	43.68	26.47	48.42
	102	96		205	155		143.63	122.41	134.58	137.15	113.95	44.55	43.39	85.69		74.82	42.18	33.72	102.92	38.42	139.33	37.4	74.39	26.81	60.39	41.28	40.19	54.41	6.82	24.74
	92	81		153	83		131.09	137.63	101.05	149.38	73.62	54.25	148.62	116.49		80.46	38.86	55.34	78.59	73.83	161.51	79.69	55.98	27.06	45.53	34.23	23.04	56.19	24.36	30.11
	83	80		128	195		118.94	105.03	126.96	162.88	114.03	133.58	109.14	100.89		90.39	51.12	50.09	103.81	115.93	107.73	128.41	32.78	55.2	79.51	40.52	19.62	21.41	3.74	15.56
	240	70		156	152		72.51	110.15	133.23	184.89	104.26	80.97	81.94	87.63		66.78	20.21	22.98	63.49	86.67	36.04	98.88	56.95	27.26	41.22	31.75	42.28	39.72	12.57	30.33
	107	30		199	128		117.65	89.37	157.62	131.04	114.8	84.03	70.46	88.43		95.08	75.25	49.25	84.75	224.94	88.28	122.07	48.08	41.41	47.09	52.78	31.22	28.2	14.42	22.01
	88	99		124	65		113.32	168.22	162.16	113.46	84.69	66.46	31.83	94.84		192.14	61.3	25.81	33.98	263.43	111.33	115.48	30.3	50.75	38.16	66.32	42.7	41.73	17.75	25.23
	117	57		78	74		90.78	167.97	116.31	69.2	88.51	114.52	41.26	106.25		59.88	28.4	38.99	82.93	116.91	135.43	96.13	41.92	47.78	46.12	36	35.72	21.41	53.27	13.59
	249	78		81	97			145.54	99.1	146.15	71.13		92.13	99.54		90.7	79.61	107.52	19.06	92.68	123.34	15.3	204.79	43.08	20.68	83.91	24.77	36.97	36.67	13.58
	36	17		82	88			168.84	101.89	180.18	59.13		51.7	88.25		49.9	86.94	80.34	59.04	33.97	101.82	65.34	85.82	35.26	10.87	36.62	44.54	42.52	33.33	35.83
	28	57		58	118			159.69	96.89	150.24	126.15		55.62	79.56		47.5	60.45	37.55	50.65	55.01	115.39	90.65	70.9	51.23	32.77	36.92	19.06	50.51	31.06	57.91
	118	72		52	96			109.03	184.31	193.3	106.84		96.06	68.32		40.54	53.07	16.97	237.22	70.1	75.82	109.85	99.21	43.03	24.14	44.42	33.43	33.51	4.66	21.89
	140	97		76	109			148.74	90.16	163.83	103.84		121.79	89.21		105.7	76.05	27.64	70.91	69.26	108.71	89.81	44.21	15.65	40.46	34.44	92.25	16.01	14.08	57.96
	131	29		85	67			151.93	110.4	163.49	102.99		58.83	74.75		107.89	47.28	31.94	53.38	85.25	92.16	31.85	35.66	78.31	44.13	31.48	45.4	34.52	30.71	37.14
	32	55		88	94			95.24	178.27	192.67	103.01		68.56	87.96		130.36	41.87	149.45	52.9	112.03	118.58	34.22	40.05	26.63	37.88	86.71	125.58	29.57	41.84	55.61
	113	61		123	56			167.53	193.96	131.53	92.67		82.14	103.44		53.68	94.85	58.11	31.46	99.35	63.52	54.49	67.89	45.18	16.3	41.13	52.8	14.94	49.21	32.37
	52	50		30	53			116.59	87.45	229.64	70.19		42.72	79.41		102.8	109.95	45.67	48.45	63.49	97.38	25.29	53.7	32.83	52.22	46.09	59.24	23.04	25.87	21.86
	162	89		144	70				197.29		79.5		168.95	67.48		60.74	109.32	30.26	50.9	74.45	37.65	55.58	48.89	25.69	55.79	25.59	54.36	20.89	30.75	39.19
	171	80		53	61											124.69	63.39	34.14	43.09	38.54	31.59	103.08	38.53	30.36	73.54	166.62	51.5	16.45	27.79	17.35
	230	125		42	67											111.11	34.87	29.5	94.52	13.81	117.72	116.12	36.18	43.77	49.31	112.17	81.67	47.06	25.96	17.5
	218	82		99	36											111.13	121.89	32.97	17.15	97.11	52.41	80.52	72.64	61.05	40.82	79.48	27.76	12.92	17.8	16.15
	120	69		72	73											93.83	82.49	22.81	85.14	44.03	41.68	57.97	123.18	23.57	58.79	65.31	29.85	35.02	31.18	13.42
	44	78		184	109											68.99	111.23	30.79	50.78	65.4	58.8	116.98	101.63	24.76	49.82	28.04	67.3	27.09	36.17	77.17
	175	54		67	84											73.81	42.8	25.43	41.66	70.23	36.45	129.58	130.5	29.49	34.67	24.09	42.17	32.53	21.47	38.01
	240	117		234	66											90.11	71.08	13.75	64.89	53.96	53.38	123.68	33.64	49.92	55.67	29.22	64.93	31.24	35.38	41.6
	250	75		179	161											66.46	54.63	81.98	72.17	44.43	87.87	86.97	22.78	57.57	99.51	14.99	69.4	15.92	25.65	31.46
	61	142		216	85											80.4	28.95	57.8	84.68	68.87	73.44	60.78	57.08	52.7	30.5	35.11	38.15	31.61	19.34	9.67
	73	72		117	32											146.6	89.11	29.38	57.55	70.25	105.62	44.94	46.25	26.53	73.87	23.32	70.1	16.84	27.91	11.68
	83	28		262	42											26.8	43.86	59.55	34.49	46.89	54.75	104.73	44.24	47.63	42.92	18.08	30	7.8	44.62	39.71
	35	73		159	110											42.98	79.84	24.13	55.17	41.25	102.01	126.31	86.44	54.68	17.28	22.85	65.92	55.55	28.51	35.67
	128	84		66	67											46.3	52.46	37.98	24.76	59.31	33.26	73.68	41.76	65.1	67.06	20.53	58.13	21.98	24.86	11.53
	55	49		107	62											99.85	26.81	68.2	77.06	87.51	79.35	114.98	38.17	43.59	33.65	6.76	11.19	25.5	13.88	22.14
	90	54		177	73											91.78	32.28	29.63	76.91	28.62	45.94	45.52	20.2	81.84	50.26	43.12	84.94	16.83	34.57	16.36
	55	58		136	54											311.05	59.84	46.18	64.74	24.61	113.54	68.57	68.33	20.9	116.21	47.39	21.4	25.83	46.48	16.3
	134	48		163	57											100.09	81.71	27.57	41.53	57.44	55.45	143.27	48.38	26.6	62.34	39.51	55.92	31.57	31.01	34.4
	119	42		136	73											88.25	23.02	75.72	69.75	37.52	17.21	109.62	52.5	32.61	30.2	19.08	61.28	36.72	41.11	15.85
	47	56		147	52											75.28	61.04	26.2	174	60.78	47.88	66.31	72.48	23.15	23.35	26.89	52.3	38.76	16.9	26.58
	128	80		178	42											106.26	46.39	54.5	74.01	27	71.01	42.12	62.44	11.79	27.22	9.12	36.51	51.58	13.15	8.91
	109	96		88	52											113.75	30.79	52.08	166.53	20.36	130.12	197.27	54.56	29.27	34.27	29.75	46.92	13.73	27.66	24.69
	170	120		112	43											87.13	123.78	53.98	35.38	36.78	53.53	58.34	130.42	39.53	53.07	28.97	27.09	16.69	18.81	49.18
	106	33		93	45											172.25	61.95	35.8	15.69	27.89	62.37	91.71	46.98	29.64	56.75	18.02	30.39	34.94	27.2	25.64
	123	59		150	81											42.91	35.12	37.57	112.58	45.75	148.86	69.8	151.05	34.28	55.26	53.04	36.79	31.27	24.37	8.62
	113	38		58	116											38.45	39.13	63.62	25.71	82.9	20.36	69.71	8.91	18.49	24.07	32.09	55.63	36.89	29.75	18.03
	99	74		101	89											141.76	86.03	49.42	87.28	33.71	25.51	119.98	23.46	17.45	26.88	20.27	28.57	44.39	12.56	17
	39	41		360	36											71.66	82.01	25.43	72.2	76.6	50.46	73.43	52.59	61.15	31.7	155.89	68.3	15.74	8.9	30.03
	13	70		182	52											40.64	26.11	75.16	50.41	52.94	32.24	113.74	38.3	46.96	31.93	52.52	44.86	34.55	49.5	63.08
	95	63		36	136											73.9	40.36	48.15	67.22	59.46	79.7	107.45	24.66	24.14	18.38	41.84	30.92	55.85	40.24	65.27
	54	73		143	116											54.28	42.64	63.92	61.13	14.2	19.6	74	59.94	49.9	35.3	31.76	28.08	43.95	8.51	18.48
	89	58		87	174											74.9	52.24	23.61	42.18	72.37	46.29	97.71	38.48	13.67	133.41	15.4	24	21.43	34.76	55.17
	218	75		55	65											69.65	44.94	34	20.41	69.95	44.19	110.02	17.72	28.94	40.36	17.24	70.18	19.45	14.11	52.1
	20	27		27	109											78.03	53.18	22.98	44.6	101.32	55.37	53.5	62.5	30.4	55.91	14.47	31.82	20.33	23.37	43.44
	180	36		45	67											35.72	11.74	73.65	20.83	99.68	121.39	70.66	44.3	20.93	13.81	32.76	23.81	27.63	44.06	23.46
	18	33		77	35											27	30.81	32.14	56.16	47.88	50.87	88.11	36.66	4.22	52.21	20.38	36.15	24.89	32.02	27.12
	68	26		107	25											47.53	40.59	44.5	24.92	49.66	24.32	101.04	96.98	39.8	28.51	32.69	32.75	38.44	11.78	21.25
	63	97		81	31											89.39	24.09	26.13	42.49	94.37	67.8	73.54	40.63	49.74	39.27	30.11	10.6	18.76	15.47	26.33
	32	40		30	55											64.56	27.43	36.78	70.7	8.19	119.43	10.37	24.94	11.57	79.28	41.01	31.38	33.37	36.07	59.94
	113	66		69	54											43.89	28.36	147.27	32.46	41.51	26.29	27.84	140.54	9.38	49.06	19.67	19.12	35.85	12.37	83.02
	70	66		102	50											95.12	92.64	23.27	44.51	41.02	78.49	18.15	42.41	49.19	38.76	30.74	36.58	38.49	29.45	32.94
		21		39	111											63.9	30.22	47.13	81.94	47.42	100.16	37.9	24.27	59.78	90.62	34.98	24.14	32.86	29.99	28.71
		86		77	47											119.66	103.8	128.15	74.26	27.91	56.47	29.37	67.71	24.32	8.55	33.87	16.5	19.22	20.87	46.59
		121		104	41											102.73		37.47	7.72	63.5	67.94	87.87	33.32	41.55	35.24	19.44	25.1	57.47	20.5	54.51
		24		103	21											12.74		13.39	69.3	33.55	26.46	11.26	67.4	4.19	15	48.84	24.95	29.81	32	54.87
		89		31	23											103.64		21.46	70.48	37.63	26.28	6.48	19.77	32.54	15.66	11.33	33.95	16.88	2.87	27.99
		127		57	116											52.27		15.12	51.53	79.86	40.96	25.36	16.41	49.69	39.89	16.33	9.76	12.93	47.16	17.24
		87		24	66											89.03		50.08	80.81	79.48	42.38	74.46	30.51	35.25	24.1	19.87	39.2	29.97	53.9	12.83
		82		120	44											58.53		17.95	34.39	63.51	34.16	36.86	101.96	45.75	52.95	28.52	13.05	83.39	14.97	32.28
		88		150	49											85.49		35.93	50.05	68.8	11.77	152.04	117.65	42.35	61.37	22.37	24.78	27.83	31.76	8.8
		102		53	29											61.85		29.87	90.86	50.92	13.61	70.57	24.58	32.24	42.27	20.3	33.27	36.12	30.22	21.47
		87		45	138											43.42		36.4	58.08	19.06	49.81	53.68	56.3	50.04	13.51	25.08	25.45	53.45	22.16	13.79
		113		196	124											41.76			82.1	22.1	111.47	30.98	58.03	6.2	36.41	43.46	22.61	20.51	40.35	37.22
		88		254	98											84.3			87.81	37.82	92.26	47.38	45.96	18.23	47.69	18.8	7.72	25.84	39.42	23.41
		43		48	40											61.91			86.33	22.43	16.19	61.26	56.66	45.96	65.1	12.73	28.49	41.08	52.41	6.51
		85		180	31											75.27			77.7	66.1	21.04	132	69.41	19.28	26.6	9.32	11.49	22.06	11	47.92
		59		87	26											123.01			73.12	53.93	39.92	81.8	60.63	53.93	36.98	22.41	19.01	33.42	11.33	21.96
		22		39	16											90.13			116.44	54.5	45.32	93.55	55.67	37	40.91	46.49	1.94	39.67	14.37	26.42
		23		48	62											42.06			34.54	15.87	53.37	64.54	83.9	39.78	14.96	30.49	10.78	14.36	33.62	21.96
		96		167	73											14.55			47.35	75.87	9.4	91.29	89.62	2.08	53.2	19.03	13.78	43.46	9.02	12.77
		52		40	51											108.02			26.05	47.21	65.4	47.6		35.36	60.37	41.95	51.43	49.75	23.66	30.62
		71		52	38											69.57			22.02		47.58	80.58		34.38	50.25	36.57	39.21	14.37	15.69	39.72
		168		55	50											106.38			61.54		42.86	57.72		65.7		14.39	18.75	15.62	19.83	39.09
		32		107	41											74.39			45.08		63.95	34.27		40.97		18.8	27.12	8.99	13.58	7.39
		66		247	32											225.92			35.29		26.62	44.47		44.48		19.96		14.56	11.43	5.14
		88		52	6											60.07			35.23		40.39	87.88		30.08		21.05		20.42	11.17	15.24
		22		25	12											40.66			20.87		85.99			53.9		30.7		24.45	15.61	51.42
		14		59	19											90.85			36.82		41.87			49.18		22.78		31.21	32.35	38.4
		49		44	23														72.56		82.05			16.16		5.33		40.36	20.19	55.76
		50		141	52																76.87			43.16		32.54		14.77	25.35	24.19
		118		78	9																65.1			25.77		12.74		15.52	31.41	38.46
		63		101	19																46.1			33.52		11.65		17.81	10.04	25.14
		33		58	34																32.54			52.05		9.53		8.8	18.07	24.67
		41		60	51																81.74			16.08		46.69		19.55	9.78	8.16
		15		185	22																72.54			24.13		24.37		10.56	38.86	21.93
		33		84	9																62.83			48.78		19.66		13.91	4.37	23.25
		93		15	22																39.95			61.16		31.75		15.18	11.54	30.63
		100		42	40																51.88			3.98		70.64		25.82	23.76	15.89
		40		12	31																40.62			29.12		61.87		42.9	1.58	30.82
		60		39	84																19.67			25.32		32.62		6.96	6.85	19.74
		55		62	14																45.65			9.5		37.48		42.6	32.01	3.96
		79		54	36																74.61			11.91		20.81		30.63	26.4	21.25
		53		84	34																81.69			7.01		21.32		30.6	16.74	5.73
		136		135	109																69.45			24.51		31		24.3	24.22	6.39
		59		294	20																56.8			22.22		12.47		23.24	7.97	22.52
		37		87	27																26.68			40.29		47.98		15.96	13.44	19.5
				102	45																21.34			27.05		31.54		6.54	40.58	11.52
				165	63																33.37			29.76		14.92		53.75	20.89	8.41
				117	9																94.88			18.57		7.55		8.14	26.19	14.53
				53	20																38.4			8.75		14.43		24.27	25.04	11.71
				15	85																52.9			26.5		24.54		6.69	18.91	38.64
				28	23																16.94					37.57		15.16	28.77	44.93
				34	24																56.69					44.39		38.39		27.14
				231	63																11.52					27.69		29.41		50.88
				9	30																21.82					18.89		33.92		23.76
				21	50																89.95					6.84		22.22		53.66
				22	18																37.22					19.63		12.21		33.38
				9	92																					26.62		17.46		37
				7	49																					15.92		19.48		34.94
				43	45																							45.28		33.76
				38	38																							36.87		25.46
				26	49																									20.76
				27	10																									18.85
				29	8																									11.12
				65	12																									20.97
				40	42																									13.6
				13	21																									33.29
				36	11																									30.1
				48	32																									21.19
				24	26																									15.92
				33	14																									9.57
				13	26																									18.97
				28	22																									137.86
				38	29																									21.9
				178	38																									37.5
				24	40																									23
				15	14																									28.62
				71	12																									29.6
				82	10																									13.61
				104	21																									4.17
				10	16																									1.74
				7	12																									14.13
				12	2																									6.73
				7	5																									33.16
				9	37
				28	19
				68	19
				55	73
				40	60
				15	10
				10	5
				73	35
				162	28
				7	40
				7	26
				27	37
				69	27
				68	31
				10	50
				127	58
				59	37
				23	43

## Sheet: Table L
S1 Table. Beaudoin et al., 2021
	Table L. Yield of tubers as a function of tuber size for parent cultivar Russet Burbank (RBP) and somaclone RB9 grown in the field.
	Samples	Total yield (Mg ha-1)				Yield (Mg ha-1) according to tuber size (mm)
						< 38				38 to 57				57 to 70				70 to 114				Rejected
		Mean (n=4)	SD	Min.	Max.	Mean (n=4)	SD	Min.	Max.	Mean (n=4)	SD	Min.	Max.	Mean (n=4)	SD	Min.	Max.	Mean (n=4)	SD	Min.	Max.	Mean (n=4)	SD	Min.	Max.
	Field trial 1
	Russet Burbank (RBP)	35.63	7.52	30.11	46.4	2.42	1.09	1.29	3.62	5.2	1.38	4.13	7.23	24.8369	6.15386	19.5165	33.2575	3.17691	1.4	1.95	4.62	0	0	0	0
	Somaclone RB9	28.34	4.53	22.36	33.26	8.36	2.94	5.96	12.1	9.36	2.27	6.93	11.92	10.6093	3.79413	6.99155	15.3819	0	0	0	0	0	0	0	0
	Field trial 3
	Russet Burbank (RBP)	70.17	15.23	49.39	85.95	6.89	2.16	4.96	9.88	9.94	1.63	7.82	11.6	50.24	11.96	35.98	65.06	1.02	1.18	0	2.14	2.08	1.78	0.63	4.3
	Somaclone RB9	42.1	3.14	39.63	46.71	10.89	3.29	8.06	15.39	11.86	1.8	9.22	13.25	19.06	2.8	16.12	22.87	0	0	0	0	0.29	0.35	0	0.69
	Field trial 4
	Russet Burbank (RBP)	22.58	6.2	12.82	29.87	7.01	1.08	5.19	8.36	7.3	2.42	3.45	11.41	7.65	4.35	1.26	13.79	0	0	0	0	0.63	0.9	0	2.23
	Somaclone RB9	13.25	2.34	9.2	15.32	9.89	1.36	7.33	11.52	3.11	2.09	0	6.94	0.19	0.35	0	0.83	0	0	0	0	0.06	0.17	0	0.47

## Sheet: Table M
S1 Table. Beaudoin et al., 2021
	Table M. Evaluation of physiological characteristics of tubers from Russet Burbank parent (RBP) and somaclone RB9 grown in the field.
	Samples	Hollow heart (%)				Brown heart (%)				Vascular discoloration (%)				Black scurf severity index				Specific gravity
		Mean (n=4)	SD	Min.	Max.	Mean (n=4)	SD	Min.	Max.	Mean (n=4)	SD	Min.	Max.	Mean (n=4)	SD	Min.	Max.	Mean (n=4)	SD	Min.	Max.
	Field trial 1
	Russet Burbank (RBP)	22.5	17.078	0	40	0	0	0	0	7.5	15	0	30	0.3	0.4082	0	0.9	N/A	N/A	N/A	N/A
	Somaclone RB9	0	0	0	0	0	0	0	0	5	10	0	20	0.1	0.2	0	0.4	N/A	N/A	N/A	N/A
	Field trial 3
	Russet Burbank (RBP)	0	0	0	0	5	5.7735	0	10	42.5	15	30	60	1.7	3.20104	0	6.5	1.0889	0.00371324	1.08365	1.09186
	Russet Burbank (RBP)	0	0	0	0	0	0	0	0	45	19.1485	30	70	0.5	0.496655	0.1	1.2	1.08416	0.00265043	1.08047	1.08674
	Field trial 4
	Russet Burbank (RBP)	0	0	0	0	5	7.55929	0	20	2.5	4.6291	0	10	1.475	1.79105	0	4.7	1.09199	0.00229549	1.08879	1.0951
	Russet Burbank (RBP)	0	0	0	0	1.25	3.53553	0	10	6.25	7.44024	0	20	1.825	1.41598	0	3.5	1.08811	0.00654868	1.08365	1.09274
